# Supplementary material for: Valorizing Tea Waste: Green Synthesis of Iron Nanoparticles for Efficient Dye Removal from Water
Source: Antioxidants (Basel). 2024 Aug 30;13(9):1059. doi: 10.3390/antiox13091059 (PMC11429485; doi:10.3390/antiox13091059)
Supplement: Supplementary file 1 [file antioxidants-13-01059-s001.zip]

Archive with 1 entries (1 files):
- antioxidants-3141374-supplementary.pdf
